# Supplementary material for: Impact of COVID-19 Pandemic on Patients with ST-Segment-Elevation Myocardial Infarction Complicated by Out-of-Hospital Cardiac Arrest
Source: Int J Environ Res Public Health. 2022 Dec 26;20(1):337. doi: 10.3390/ijerph20010337 (PMC9819125; doi:10.3390/ijerph20010337)
Supplement: Supplementary file 1 [file ijerph-20-00337-s001.zip]

Archive with 1 entries (1 files):
- ijerph-2078255-Supplementary Tables.pdf
